# Supplementary material for: The Italian telephone-based Verbal Fluency Battery (t-VFB): standardization and preliminary clinical usability evidence
Source: Front Psychol. 2022 Aug 3;13:963164. doi: 10.3389/fpsyg.2022.963164 (PMC9384842; doi:10.3389/fpsyg.2022.963164)
Supplement: Supplementary file 1 [file Data_Sheet_1.xlsx]

## Sheet: Correzione tVFB
Telephone-based Verbal Fluency Battery (t-VFB)
Italian version
by Edoardo Nicolò Aiello, Alice Naomi Preti, Veronica Pucci, Lorenzo Diana, Alessia Corvaglia, Chiara Barattieri di San Pietro, Teresa Difonzo, Stefano Zago, Ildebrando Appollonio, Sara Mondini, Nadia Bolognini
	Age=	35
	Education=	8
	Sex (0=M; 1=F)=	1
		Item	Score		RS	AS	ES
	Phonemic Verbal Fluency	F	5		5	8.15245	1
		A	6		6	8.96209	2
		S	10		10	12.7452	3
		Total	21		21	29.8801	2
	Semantic Verbal Fluency	Colori	6		6	5.35317	0
		Animali	10		10	12.0287	1
		Frutti	15		15	14.5619	3
		Total	31		31	33.6332	0
	Alternate Verbal Fluency	A/Colori	10		10	11.4544	3
		F/Animali	7		7	8.82627	1
		S/Frutti	6		6	6.94523	1
		Total	23		23	27.2069	1
	Composite Shifting Index	CSI	0.884615		0.884615	0.876101	4

## Sheet: Foglio2
Sesso
F
M
